# Supplementary material for: Design and Evaluation of Complex Polypeptide-Loaded Dissolving Microneedles for Improving Facial Wrinkles in Different Areas
Source: Polymers (Basel). 2022 Oct 22;14(21):4475. doi: 10.3390/polym14214475 (PMC9653557; doi:10.3390/polym14214475)
Supplement: Supplementary file 1 [file polymers-14-04475-s001.zip]

Archive with 1 entries (1 files):
- polymers-1942827-supplementary.pdf
